# Supplementary material for: Low nucleotide diversity of the Plasmodium falciparum AP2-EXP2 gene among clinical samples from Ghana
Source: Parasit Vectors. 2024 Nov 5;17:453. doi: 10.1186/s13071-024-06545-6 (PMC11539609; doi:10.1186/s13071-024-06545-6)
Supplement: Supplementary file 1 — Additional file 1: Dataset 1. Demographic and haematological data of study participants recruited in our field study. Dataset 2. Genotypic data of successfully sequenced PfAP2-EXP2 gene of 72 field samples collected in Cape Coast. [file 13071_2024_6545_MOESM1_ESM.xlsx]

## Sheet: Dataset 1
ID	Year of sample collection	PCR detection of P. falciparum	Gender of patient	Age of patient	Temperature/°C	Haemoglobin/g/dl	WBC/×109/L	% Parasitaemia
1000	2021	Positive	Male	20	37.6	10.1	6.3	24.3
1001	2021	Positive	Female	18	37.9	12	5.2	18
1003	2021	Positive	Male	18	37	13.2	7.2	42.1
1004	2021	Positive	Male	56	37.5	14.2	4.3	21.4
1006	2021	Positive	Male	6	38.5	12.5	7.9	33.7
1007	2021	Positive	Female	15	37.5	9.2	6.8	10.5
1008	2021	Positive	Male	19	36.9	13.1	5.9	19.9
1011	2021	Positive	Male	28	37.7	10.9	8.9	11.7
1012	2021	Positive	Male	15	38.5	11.8	6.5	3.9
1014	2021	Positive	Male	4	38.2	10.5	5.3	14.2
1020	2021	Positive	Female	32	36.8	10.5	5.5	40.5
1021	2021	Positive	Female	35	38	10.2	5.1	8.2
1022	2021	Positive	Male	24	37	11.2	4.2	20.1
1023	2021	Positive	Male	12	38.1	8.4	13	13.8
1026	2021	Positive	Female	10	37.2	9.6	6	4.5
1027	2021	Positive	Male	8	36.8	9.1	5	6.7
1028	2021	Positive	Female	4	37.6	10.4	4.7	6.2
1029	2021	Positive	Male	24	36.8	10.6	7.8	12.1
1031	2021	Positive	Male	10	37.5	8.2	8.6	5.5
1032	2021	Positive	Male	21	37.6	13.1	4.8	23.8
1033	2021	Positive	Male	23	37.2	10.4	7.6	4.2
1034	2021	Positive	Female	19	37.3	10.4	7.3	19.7
1035	2021	Positive	Female	5	37.2	10.2	4.1	2.1
1036	2021	Positive	Female	13	37.1	10.3	6.3	3.9
1038	2021	Positive	Male	10	38.1	9	6.9	10.9
1039	2021	Positive	Male	7	37.5	9.1	7.1	31.8
1040	2021	Positive	Female	20	37.5	10.3	7.5	16.4
1041	2021	Positive	Female	40	38.2	11.6	3.1	20.9
1042	2021	Positive	Female	7	37.8	10.1	4.6	45.9
1043	2021	Positive	Male	23	37.1	9.8	5.4	30.5
1046	2021	Positive	Female	16	36.8	10	6.3	13.5
1047	2021	Positive	Male	20	36.9	12.8	4.7	19.1
1048	2021	Positive	Female	30	36.7	11.2	4.1	29.9
1050	2021	Positive	Male	14	37.3	12.1	4.9	30.7
1052	2021	Positive	Female	20	36.8	10.2	5.2	13.4
1053	2021	Positive	Male	21	36.9	11.1	6.2	12.1
1054	2021	Positive	Male	8	36.6	11.4	7.6	22.2
1055	2021	Positive	Male	13	37.8	10	7.8	9.8
1056	2021	Positive	Male	5	37	10.8	4.2	5.5
1057	2021	Positive	Male	15	37.1	9.8	5.1	17.6
1058	2021	Positive	Male	21	37.1	10.1	7	15.4
1059	2021	Positive	Female	19	37.2	10.6	5.8	33.8
1060	2021	Positive	Male	17	36.9	7.9	4.2	32.3
1061	2021	Positive	Male	20	36.8	10	5.7	30.6
1063	2021	Positive	Male	11	37.2	10.1	6.7	10.8
1064	2021	Positive	Male	11	36.8	8.5	8.5	28.2
1065	2021	Positive	Male	2	37.9	10.5	6.3	11.1
1066	2021	Positive	Female	41	36.9	10.6	5.8	14.9
1067	2021	Positive	Male	24	37.1	10	7.5	20.8
1070	2021	Positive	Male	4	38.6	8.6	7	37.4
256	2020	Positive	Male	45	36.5	12.9	5.5	6.7
171	2020	Positive	Male	27	36.5	14.1	6.3	20.9
32	2020	Positive	Female	43	36.5	12.6	4.2	7.8
46	2020	Positive	Male	8	37.2	11.2	5.4	2.9
265	2020	Positive	Male	23	36.5	15.3	3.5	4
246	2020	Positive	Male	36	37	13.6	5.2	3.3
213	2020	Positive	Female	25	36.3	12.1	7	21
257	2020	Positive	Male	15	37.2	9.4	6.9	5.2
11	2020	Positive	Female	14	36.9	10.8	13.3	3.4
78	2020	Positive	Female	13	38.3	10.5	3.9	33.9
274	2020	Positive	Male	23	36.2	15.4	5.4	1.4
176	2020	Positive	Female	42	36.8	12.1	3.8	20
97	2020	Positive	Female	6	36.9	11.7	7	26.5
168	2020	Positive	Female	15	36.4	10.9	5.9	5.1
74	2020	Positive	Female	59	36.1	10.5	3.5	26.5
156	2020	Positive	Female	29	36.9	9.8	5.3	12.4
058s	2020	Positive	Female	71	36.1	11.1	4.4	49.3
48	2020	Positive	Female	45	36.4	10.2	6.8	9.2
179	2020	Positive	Male	4	37.8	10	9	10.3
230	2020	Positive	Male	41	36.6	13.9	5.1	49.2
201	2020	Positive	Male	50	37.7	12.7	5.5	7.2
183	2020	Positive	Male	8	37.2	11.8	8.3	5.5

## Sheet: Dataset 2
ID	R93K	C201
1000	"1/1"	0/0
1001	"1/1"	0/0
1003	0/0	0/0
1004	0/0	0/0
1006	"1/1"	0/0
1007	0/0	0/0
1008	"1/1"	0/0
1011	0/0	0/0
1012	0/0	0/0
1014	0/0	"1/1"
1020	0/0	0/0
1021	0/0	0/0
1022	0/0	0/0
1023	0/0	0/0
1026	0/0	0/0
1027	0/0	0/0
1028	0/0	0/0
1029	0/0	0/0
1031	0/0	0/0
1032	0/0	0/0
1033	0/0	0/0
1034	0/0	0/0
1035	0/0	"1/1"
1036	0/0	0/0
1038	0/0	0/0
1039	0/0	0/0
1040	0/0	0/0
1041	0/0	0/0
1042	0/0	0/0
1043	0/0	"1/1"
1046	0/0	0/0
1047	0/0	0/0
1048	0/0	0/0
1050	0/0	0/0
1052	0/0	0/0
1053	0/0	0/0
1054	0/0	0/0
1055	0/0	0/0
1056	0/0	0/0
1057	0/0	0/0
1058	0/0	0/0
1059	0/0	0/0
1060	0/0	0/0
1061	0/0	0/0
1063	0/0	0/0
1064	0/0	0/0
1065	0/0	0/0
1066	0/0	0/0
1067	0/0	0/0
1070	0/0	0/0
256	0/0	0/0
171	0/0	0/0
32	0/0	0/0
46	0/0	0/0
265	0/0	0/0
246	0/0	0/0
213	0/0	0/0
257	0/0	0/0
11	0/0	0/0
78	0/0	0/0
274	0/0	0/0
176	0/0	0/0
97	0/0	0/0
168	0/0	0/0
74	0/0	0/0
156	0/0	0/0
058s	0/0	0/0
48	0/0	0/0
179	0/0	0/0
230	0/0	0/0
201	0/0	0/0
183	0/0	0/0
